# Supplementary material for: Microfluidics-Based Bioassays and Imaging of Plant Cells
Source: Plant Cell Physiol. 2021 Jul 1;62(8):1239–50. doi: 10.1093/pcp/pcab067 (PMC8579190; doi:10.1093/pcp/pcab067)
Supplement: pcab067_Supp [file pcab067_supp.zip]

Archive with 1 entries (1 files):
- pcp-2021-e-00003-File006.xlsx
