# Supplementary material for: Microfluidics-Based Bioassays and Imaging of Plant Cells
Source: Plant Cell Physiol. 2021 Jul 1;62(8):1239–50. doi: 10.1093/pcp/pcab067 (PMC8579190; doi:10.1093/pcp/pcab067)
Supplement: pcab067_Supp [file pcab067_supp.zip › pcp-2021-e-00003-File006.xlsx]

## Sheet: Sheet1
Table 1. List of microfluidic devices developed for plant cell and organ research (year 2016-2020)
Type of plant cells and organs	Application	Plant species	Fluidic-channel height	Microscopy, Spectroscopy	Flow control	Reference	Note
Root	Imaging of plant root-bacteria interactions	Arabidopsis thaliana	160 μm	Optical microscopy	Yes*	Massalha et al., 2017	*Syringe pump
		Arabidopsis thaliana	150 μm	Optical microscopy	No	Aufrecht et al., 2018
		Populus tremuloides	100 μm	Optical microscopy	Yes*	Noirot-Gros et al., 2020	*Syringe pump
	Rapid auxin treatment	Arabidopsis thaliana	110 μm	Optical microscopy	Yes*	Fendrych et al., 2018	*PDMS valve
	Asymmetric chemical treatment	Arabidopsis thaliana	110 μm	Optical microscopy	Yes*	Stanley et al., 2018	*Syringe pump
	PEG-mediated osmotic stress analysis	Brachypodium distachyon	10 mm	Optical microscopy	No	Khan et al., 2019
		Oryza sativa	600 μm	Optical microscopy	No	Chai et al., 2019
Root hair	Imaging of cell growth behavior in confined space	Arabidopsis thaliana	4 μm	Optical microscopy	No	Yanagisawa et al., 2017
	Imaging of cell growth	Arabidopsis thaliana	20 μm	Optical, atomic force or scanning electron microscopy	No	Aufrecht et al., 2017
Pollen tube	Cell growth analysis under electric fields	Camellia japonica	80 μm	Optical microscopy	No	Agudelo et al., 2016
	Cell wall stiffness measurement	Lilium longiflorum, Arabidopsis thaliana	30 μm	Cellular force microscopy	No	Shamsudhin et al., 2016
	Imaging of cell growth behavior in confined space	Torenia fournieri	4 μm	Optical microscopy	No	Yanagisawa et al., 2017
	Analysis of cell growth behavior due to the change in the local pH	Lilium longiflorum	n/a	Optical microscopy	No	Hu et al., 2017a
	Measuring cell mechanical properties	Lilium longiflorum	33 μm	Optical microscopy	No	Hu et al., 2017b
	Chemotropism assay	Torenia fournieri	90 μm & 5 μm	Optical microscopy	No	Yanagisawa et al., 2018
	Cell growth force measurement	Lilium longiflorum, Arabidopsis thaliana	25 μm	Cellular force microscopy	No	Burri et al., 2018
		Camellia japonica	80 μm	Optical microscopy	No	Ghanbari et al., 2018
Moss protonema	Imaging of cell growth	Physcomitrella patens	30 μm	Optical microscopy	No	Bascom et al., 2016
		Physcomitrella patens	45 μm	Optical microscopy	Yes*	Sakai et al., 2019	*Gravity‑driven fluid control
	Imaging of cell growth behavior in confined space	Physcomitrella patens	10 μm	Optical microscopy	No	Yanagisawa et al., 2017
	Chemical treatment & HILO* imaging	Physcomitrella patens	4.5 - 15 μm	Optical microscopy	Yes**	Kozgunova and Goshima, 2019	*Highly inclined and laminated optical sheet (HILO) microscopy **Syringe pump
Protoplast	Droplet-based single cell sorting	Marchantia polymorpha	n/a	Optical microscopy	Yes*	Yu et al., 2018	*Syringe pump
	Analysis of the formation process of primary cell wall	Arabidopsis thaliana	70 μm	Electrical impedance spectroscopy	Yes*	Chen et al., 2020	*Pressure- driven pump
	Analysis of actin and microtubule organization in confined spaces	Arabidopsis thaliana	20 μm	Optical microscopy	No	Durand-Smet et al., 2020
BY-2	NMR analysis of cell metabolites	Nicotiana tabacum	400 μm	NMR	Yes*	Maisch et al., 2016	*Peristaltic pump
Leaf	Monitoring of stomatal opening and closing times	Spathiphyllum wallisii	n/a	Optical microscopy	No	Koman et al., 2017
Coleoptile	Analysis of gravisensing	Triticum aestivum	100 μm	Optical microscopy	No	Bérut et al., 2018
